# Supplementary material for: Impact of Chronic Exposure to Sublethal Doses of Glyphosate on Honey Bee Immunity, Gut Microbiota and Infection by Pathogens
Source: Microorganisms. 2021 Apr 15;9(4):845. doi: 10.3390/microorganisms9040845 (PMC8071123; doi:10.3390/microorganisms9040845)
Supplement: Supplementary file 1 [file microorganisms-09-00845-s001.zip]

Archive with 1 entries (1 files):
- microorganisms-1165486-supplementary.pdf
